# Supplementary material for: Intelligent wearable system with accurate detection of abnormal gait and timely cueing for mobility enhancement of people with Parkinson’s disease
Source: Wearable Technol. 2022 Jun 28;3:e12. doi: 10.1017/wtc.2022.9 (PMC10936378; doi:10.1017/wtc.2022.9)
Supplement: Supplementary file 1 [file wtcsup.zip]

Archive with 4 entries (4 files):
- S2631717622000068sup001.docx
- S2631717622000093sup001.docx
- S2631717622000093sup002.mp4
- S2631717622000093sup003.mp4
